# Supplementary material for: Low serum uromodulin levels and their association with lupus flares
Source: PLoS One. 2022 Oct 27;17(10):e0276481. doi: 10.1371/journal.pone.0276481 (PMC9612514; doi:10.1371/journal.pone.0276481)
Supplement: S1 Dataset — (CSV) [file pone.0276481.s006.csv]

ID	Renal_Flare	SLEvsCL	sUMOD	Proteinuria	Act_3_Gpo	sUromod_eGFR	RenalSLEDAI	Serum_Creatine	eGFR	Age	SLICCrenal_Score	Disease_Duration	Anti-dsDNA	C4	C3	Disease_Activity	SLEDAI_socre	MaleVSFemale	DM	HTA	Invol_Mucocutaneous	Invol_Musculoskeletal	Invol_Blood	Invol_Renal	Invol_CNS	Gluco_Doses	Gluco_Use	Azat_Use	MFM_Use	CLQ_Use	ACE2_Inhi	ARAII	Creatinine_Cl	SLICC_ACR_Score	BMI	Prev_Renal_Act
1	Yes	SLE	3	10.77	Renal	0.1214	4	2.4	24.71	33	11	8	Negative	Normal_C4	Normal_C3	Yes	6	Female	No	Yes	Yes	No	No	Yes	No	75	Yes	No	Yes	Yes	No	No	22.6	3	26.4	Yes
2	Yes	SLE	3	8.56	Renal	0.08	4	2.1	36.68	18	11	1.91	Negative	Normal_C4	Low_C3	Yes	12	Female	No	Yes	No	No	No	Yes	Yes	30	Yes	No	Yes	No	No	No	112.02	1	28.4	Yes
3	Yes	SLE	3	3.54	Renal	0.1268	8	2.4	23.65	41	11	15	Negative	Low_C4	Low_C3	Yes	16	Female	Yes	Yes	No	Yes	No	Yes	No	45	Yes	No	No	No	No	Yes	26.35	5	31.24	Yes
4	Yes	SLE	3	2.14	Renal	0.2026	16	3.6	14.81	41	6	16	Negative	Low_C4	Low_C3	Yes	24	Female	Yes	Yes	Yes	No	Yes	Yes	No	0	Yes	No	No	No	Yes	Yes	41.34	6	32.73	Yes
5	Yes	SLE	10.3	2.25	Renal	0.568	8	3.4	18.3	20	5	0.5	Positive	Normal_C4	Normal_C3	Yes	10	Female	No	Yes	Yes	No	Yes	Yes	No	60	Yes	No	No	Yes	No	Yes	16.53	1	15.11	Yes
6	Yes	SLE	23.8	0.73	Renal	0.2448	4	0.4	97.24	30	3	15	Negative	Normal_C4	Normal_C3	Yes	4	Male	No	Yes	No	No	No	Yes	No	10	Yes	No	Yes	No	No	No	70.66	4	24.73	Yes
7	No	SLE	40.15	0.04	Other activity	0.4136	0	0.7	97.07	43	0	1.2	Positive	Normal_C4	Normal_C3	Yes	12	Female	No	No	Yes	Yes	No	No	Yes	20	Yes	Yes	No	No	No	No	72.24	1	32.81	Yes
8	Yes	SLE	43.2	0.57	Renal	0.7061	4	1	61.18	55	3	31	Negative	Normal_C4	Low_C3	Yes	10	Female	No	Yes	Yes	Yes	No	Yes	No	20	Yes	Yes	No	No	Yes	No	81.05	2	21.56	Yes
9	No	SLE	44.2	0.32	Other activity	0.5095	0	0.8	86.76	35	0	13	Positive	Normal_C4	Normal_C3	Yes	4	Female	No	Yes	Yes	No	No	Yes	No	10	Yes	Yes	No	Yes	Yes	No	87.75	1	26.04	Yes
10	Yes	SLE	53.2	0.84	Renal	0.5531	4	0.7	96.18	45	3	20	Negative	Normal_C4	Normal_C3	Yes	4	Female	No	No	Yes	No	No	Yes	Yes	15	Yes	No	Yes	No	No	No	88	1	23.59	Yes
11	No	SLE	53.65	0.17	No_activity	0.4899	0	0.6	109.52	57	0	12	Negative	Normal_C4	Normal_C3	No	2	Female	Yes	Yes	Yes	No	No	No	No	7.5	Yes	Yes	No	Yes	No	No	135	0	32.05	No
12	No	SLE	54.2	0.09	Other activity	0.4152	0	0.6	130.54	24	0	11	Positive	Low_C4	Low_C3	Yes	4	Female	No	No	No	No	No	No	No	30	Yes	No	Yes	No	No	No	145.95	2	26.73	No
13	Yes	SLE	55.3	7.17	Renal	0.4123	4	0.6	134.13	21	11	13	Negative	Normal_C4	Normal_C3	Yes	8	Female	No	Yes	Yes	No	No	Yes	No	50	Yes	No	No	No	No	Yes	124.1	2	20.96	Yes
14	Yes	SLE	56.5	2.18	Renal	0.8825	4	1	64.02	44	5	12	Positive	Low_C4	Low_C3	Yes	12	Female	No	No	Yes	No	No	Yes	No	0	Yes	Yes	No	Yes	Yes	No	90.84	0	27.68	Yes
15	Yes	SLE	58.3	2.87	Renal	0.6034	8	0.7	96.62	44	5	11	Positive	Low_C4	Low_C3	Yes	16	Female	No	Yes	Yes	No	Yes	Yes	No	10	Yes	Yes	No	No	Yes	No	127	1	33.31	Yes
16	No	SLE	58.5	0.34	No_activity	0.976	0	1	59.91	61	1	3	Negative	Normal_C4	Normal_C3	No	2	Female	No	Yes	Yes	No	No	Yes	No	20	Yes	Yes	No	No	Yes	No	79.27	3	34.48	Yes
17	Yes	SLE	59.85	0.51	Renal	0.813	4	1.1	73.6	56	3	12	Negative	Normal_C4	Normal_C3	Yes	6	Male	Yes	Yes	Yes	No	Yes	Yes	No	7.5	Yes	Yes	No	No	No	Yes	100.23	6	31.77	Yes
18	No	SLE	61.25	0.09	No_activity	0.743	0	0.8	82.44	45	1	20	Negative	Normal_C4	Normal_C3	No	0	Female	No	Yes	No	No	No	No	No	5	Yes	No	Yes	Yes	Yes	No	134.87	2	27.24	No
19	Yes	SLE	64.1	2.89	Renal	0.5915	4	0.7	108.37	25	5	8	Negative	Normal_C4	Normal_C3	Yes	4	Female	No	No	No	No	No	Yes	No	30	Yes	No	No	No	No	No	204.03	2	42.06	Yes
20	Yes	SLE	66.45	0.87	Renal	1.085	4	0.9	92.29	44	3	12.5	Negative	Normal_C4	Normal_C3	Yes	6	Female	No	No	Yes	No	No	Yes	No	30	Yes	Yes	No	Yes	Yes	No	110.9	1	27.26	Yes
21	No	SLE	70.85	0.09	No_activity	1.2627	0	1.1	56.11	49	0	29	Negative	Normal_C4	Normal_C3	No	0	Female	No	Yes	No	No	No	Yes	No	7.5	Yes	Yes	No	No	No	No	76.66	1	28.83	Yes
22	No	SLE	72.95	0.15	Other activity	0.7502	0	0.4	97.24	49	0	0.5	Negative	Normal_C4	Normal_C3	Yes	10	Female	No	No	Yes	Yes	No	No	No	10	Yes	No	No	Yes	No	No	73.38	0	27.11	No
23	No	SLE	76.75	0.1	No_activity	0.9043	0	0.8	84.87	39	0	1.5	Positive	Normal_C4	Normal_C3	No	2	Female	No	Yes	No	No	Yes	No	No	10	Yes	Yes	No	Yes	No	Yes	99.12	0	29.95	No
24	No	SLE	77.05	0.04	No_activity	0.9125	0	0.8	84.44	40	0	16	Negative	Normal_C4	Normal_C3	No	2	Female	No	No	Yes	No	No	No	No	15	Yes	No	No	No	No	No	94.96	0	30.39	No
25	Yes	SLE	77.15	3.38	Renal	0.5752	16	0.6	134.13	21	12	11	Positive	Normal_C4	Normal_C3	Yes	18	Female	No	No	No	No	No	Yes	No	0	No	No	No	No	No	No	152.19	0	29.11	Yes
26	No	SLE	77.95	0.23	No_activity	1.0352	0	0.9	75.3	36	0	7.25	Negative	Normal_C4	Normal_C3	No	2	Female	No	No	Yes	No	No	No	No	20	Yes	No	Yes	No	No	No	103.51	0	26.85	No
27	No	SLE	78	0.14	Other activity	1.07	0	0.8	92.15	26	0	9	Negative	Normal_C4	Normal_C3	Yes	16	Female	No	Yes	No	No	No	No	Yes	15	Yes	No	Yes	No	No	No	129.64	4	32.47	No
28	No	SLE	78.05	0.13	No_activity	1.2	0	0.5	78.5	28	0	0.5	Positive	Normal_C4	Low_C3	No	3	Female	No	No	Yes	No	No	No	No	0	No	No	No	Yes	No	No	150.08	0	33.01	No
29	Yes	SLE	82.85	8.91	Renal	0.7934	4	0.7	104.43	30	11	5	Positive	Low_C4	Low_C3	Yes	8	Female	No	No	Yes	No	Yes	Yes	No	60	Yes	No	Yes	No	No	No	154.42	0	25.56	Yes
30	No	SLE	83.7	0.04	No_activity	0.92	0	0.6	90.7	21	0	1.5	Positive	Normal_C4	Normal_C3	No	0	Female	No	No	No	No	No	No	No	5	Yes	No	No	Yes	No	No	89.55	0	29.03	No
31	Yes	SLE	85.25	7.96	Renal	0.7449	4	0.7	114.43	30	12	4	Positive	Low_C4	Low_C3	Yes	10	Female	No	No	Yes	No	No	Yes	No	60	Yes	No	No	No	No	No	108.22	2	27.18	Yes
32	No	SLE	87.1	0.19	No_activity	1.128	0	0.4	97.24	61	0	13	Negative	Normal_C4	Normal_C3	No	0	Female	Yes	Yes	Yes	No	No	No	No	0	No	No	No	No	No	No	73.82	4	28.14	No
33	No	SLE	88.9	0.38	No_activity	1.13	0	0.6	78.45	65	0	21	Negative	Normal_C4	Normal_C3	No	0	Female	No	No	No	No	No	Yes	No	10	Yes	Yes	No	No	No	Yes	100.35	1	35.49	Yes
34	No	SLE	90.2	0.08	No_activity	0.8637	0	0.7	104.43	30	0	3	Negative	Normal_C4	Normal_C3	No	0	Female	No	No	No	No	No	No	No	7.5	Yes	Yes	No	No	Yes	No	162	0	32.35	No
35	Yes	SLE	91	0.58	Renal	1.1857	4	0.8	76.75	64	3	25	Negative	Normal_C4	Normal_C3	Yes	6	Female	No	No	Yes	No	No	Yes	No	15	Yes	No	Yes	No	Yes	No	64.12	1	33.76	Yes
36	No	SLE	92.95	0.49	No_activity	0.962	0	0.7	96.62	44	0	6	Positive	Normal_C4	Normal_C3	No	2	Female	No	No	Yes	No	No	No	No	60	Yes	No	No	No	No	No	137.99	1	29.34	Yes
37	Yes	SLE	93.75	7.88	Renal	0.7242	4	0.6	129.46	25	12	8.8	Negative	Normal_C4	Normal_C3	Yes	4	Female	No	No	No	No	No	Yes	No	30	Yes	No	Yes	No	No	No	240	0	42.06	Yes
38	Yes	SLE	94.5	1.61	Renal	1.3627	4	0.9	69.35	54	5	7	Negative	Normal_C4	Normal_C3	Yes	6	Female	No	Yes	Yes	Yes	No	Yes	No	15	Yes	No	No	No	No	Yes	73.38	2	29.21	Yes
39	No	SLE	95.65	0.24	No_activity	1.0682	0	0.7	89.54	64	0	25.5	Negative	Normal_C4	Normal_C3	No	0	Female	Yes	Yes	No	No	No	Yes	No	20	Yes	No	Yes	No	No	No	68.91	0	33.76	Yes
40	Yes	SLE	96.15	0.5	Renal	1.1766	4	0.8	81.72	47	3	10	Positive	Normal_C4	Normal_C3	Yes	8	Female	No	No	Yes	No	No	Yes	No	30	Yes	No	No	No	Yes	No	111.04	1	31.64	Yes
41	Yes	SLE	97.2	0.75	Other activity	1.089	4	0.7	89.26	65	0	20	Negative	Normal_C4	Normal_C3	Yes	4	Female	No	No	Yes	No	No	Yes	No	15	Yes	Yes	No	No	No	No	79	3	24.61	Yes
42	No	SLE	97.35	0.17	No_activity	1.2927	0	1.1	75.31	50	0	12	Negative	Normal_C4	Normal_C3	No	0	Male	Yes	Yes	No	No	Yes	No	Yes	0	Yes	No	No	Yes	No	No	97.73	2	30.11	No
43	Yes	SLE	98.2	1.68	Renal	1.2407	4	0.8	79.15	55	5	17	Negative	Normal_C4	Normal_C3	Yes	8	Female	No	No	Yes	No	No	Yes	No	40	Yes	Yes	No	No	No	No	109.57	1	22.6	Yes
44	No	SLE	98.7	0.05	Other activity	0.7132	0	0.6	138.39	18	0	3	Positive	Normal_C4	Normal_C3	Yes	4	Female	No	No	Yes	No	No	No	No	7.5	Yes	No	Yes	No	No	No	174.13	0	37.53	No
45	Yes	SLE	101.35	2.21	Renal	1.4614	12	0.9	69.35	54	5	7.5	Negative	Normal_C4	Normal_C3	Yes	14	Female	No	No	No	No	No	Yes	No	20	Yes	No	Yes	No	No	Yes	66.89	0	27.11	Yes
46	No	SLE	101.4	0.05	Other activity	1.0294	0	0.7	98.5	40	0	15	Negative	Low_C4	Low_C3	Yes	4	Female	No	No	Yes	No	No	No	No	0	No	No	No	Yes	No	No	104.02	0	27.99	No
47	No	SLE	102.45	0.09	No_activity	1.8259	0	1.1	56.11	49	0	30	Negative	Normal_C4	Normal_C3	No	0	Female	Yes	Yes	No	No	Yes	Yes	No	7.5	Yes	Yes	No	No	No	No	75	0	24.88	Yes
48	Yes	SLE	102.9	1.02	Renal	0.4805	8	0.35	214.16	21	5	0.5	Negative	Normal_C4	Normal_C3	Yes	16	Female	No	No	Yes	No	No	Yes	No	20	Yes	No	No	No	No	No	297.03	1	27.85	Yes
49	No	SLE	104.9	0.04	No_activity	1.3154	0	0.8	79.75	53	0	5	Negative	Normal_C4	Normal_C3	No	0	Female	No	No	No	No	No	No	Yes	10	Yes	No	No	No	No	No	92	1	31.18	No
50	No	SLE	105.8	0.07	Other activity	1.8856	0	1.1	56.11	49	0	29.5	Negative	Normal_C4	Normal_C3	Yes	4	Female	No	No	No	No	Yes	Yes	No	7.5	Yes	Yes	No	No	No	No	74.3	0	29.21	No
51	Yes	SLE	105.8	1.08	Renal	0.735	4	0.6	123.93	31	5	2	Negative	Normal_C4	Normal_C3	Yes	6	Female	No	No	Yes	No	No	Yes	No	7.5	Yes	Yes	No	No	Yes	No	125.38	0	22.96	Yes
52	No	SLE	107.2	0.29	No_activity	1.2944	0	0.8	82.82	44	1	14	Negative	Normal_C4	Normal_C3	No	0	Female	Yes	Yes	Yes	No	No	Yes	No	7.5	Yes	No	Yes	No	No	No	65.64	6	16.16	Yes
53	Yes	SLE	107.4	0.6	Other activity	1.1188	4	1	96	26	1	0.6	Positive	Low_C4	Low_C3	Yes	10	Male	No	No	Yes	Yes	No	No	No	15	No	Yes	No	No	No	No	128	2	24.7	Yes
54	No	SLE	109.5	0.48	No_activity	0.7951	0	0.5	137.71	52	0	16	Negative	Normal_C4	Normal_C3	No	2	Female	Yes	Yes	Yes	No	No	Yes	No	20	Yes	Yes	No	No	Yes	No	155.16	3	28.73	Yes
55	Yes	SLE	110	2.46	Renal	0.7574	4	0.5	145.24	40	6	20	Negative	Normal_C4	Normal_C3	Yes	8	Female	No	No	Yes	No	No	Yes	No	15	Yes	No	Yes	No	Yes	No	137.56	0	25.67	Yes
56	No	SLE	110.25	0.2	Other activity	1.2707	0	0.8	86.76	35	5	14	Positive	Low_C4	Low_C3	Yes	10	Female	No	No	Yes	No	Yes	Yes	No	30	Yes	Yes	No	No	No	No	99.76	2	27.73	Yes
57	No	SLE	110.5	0.09	Other activity	1.1218	0	0.7	98.5	40	0	15	Negative	Normal_C4	Normal_C3	Yes	8	Female	No	No	Yes	No	Yes	No	No	30	Yes	Yes	No	Yes	No	No	81.4	1	30.94	No
58	No	SLE	113.55	0.16	No_activity	1.1897	0	0.6	95.5	42	0	5	Negative	Normal_C4	Normal_C3	No	0	Female	No	No	No	No	Yes	No	No	15	Yes	Yes	No	No	No	No	156.14	1	23.42	No
59	No	SLE	114.3	0.32	No_activity	1.0945	0	0.7	104.43	30	0	3.5	Negative	Normal_C4	Normal_C3	No	0	Female	Yes	Yes	No	No	No	Yes	No	2.5	Yes	Yes	No	No	Yes	No	158.09	0	32.35	Yes
60	Yes	SLE	115.35	1.33	Renal	1.1711	4	0.7	98.5	40	5	9	Negative	Normal_C4	Normal_C3	Yes	6	Female	No	Yes	Yes	No	No	Yes	No	10	Yes	Yes	No	No	No	Yes	123	1	28.52	Yes
61	Yes	SLE	115.95	5.5	Renal	0.7638	4	0.5	151.81	45	11	3	Negative	Normal_C4	Normal_C3	Yes	6	Female	Yes	Yes	Yes	No	Yes	Yes	No	35	Yes	Yes	No	No	Yes	No	100.94	2	18.49	Yes
62	No	SLE	117.25	0.15	Other activity	1.3669	0	0.8	85.78	37	0	0.7	Positive	Low_C4	Low_C3	Yes	6	Female	No	Yes	Yes	No	Yes	No	No	35	Yes	No	No	Yes	No	No	51.7	2	24.06	Yes
63	No	SLE	123	0.29	Other activity	1.2789	0	0.7	96.18	45	0	6	Negative	Normal_C4	Normal_C3	Yes	4	Female	No	No	Yes	Yes	No	No	No	5	Yes	No	Yes	No	No	No	144.2	2	36.51	No
64	Yes	SLE	123	1.04	Renal	1.08	4	0.6	113.89	47	5	11	Positive	Normal_C4	Normal_C3	Yes	8	Female	No	No	Yes	No	No	Yes	No	15	Yes	No	No	No	No	No	146.39	0	31.64	Yes
65	No	SLE	124.65	0.21	Other activity	1.2655	0	0.7	98.5	40	0	16	Negative	Normal_C4	Normal_C3	Yes	8	Female	No	No	No	No	No	No	No	10	Yes	Yes	No	Yes	No	No	166.96	1	28.96	No
66	No	SLE	126.15	0.23	No_activity	1.1734	0	0.7	107.51	26	0	9.5	Negative	Normal_C4	Normal_C3	No	0	Female	No	Yes	No	No	No	No	No	15	Yes	No	Yes	No	No	No	149.96	0	29.31	No
67	No	SLE	126.85	0.12	Other activity	1.2812	0	0.7	99.01	39	0	11	Negative	Normal_C4	Normal_C3	Yes	4	Female	No	No	Yes	No	No	Yes	No	20	Yes	Yes	No	No	No	No	72.03	1	20.75	Yes
68	Yes	SLE	127.65	0.61	Renal	1.4881	4	0.8	85.78	37	3	12	Positive	Normal_C4	Normal_C3	Yes	6	Female	No	Yes	Yes	No	No	Yes	No	7.5	Yes	No	Yes	Yes	Yes	No	122	4	25.16	Yes
69	No	SLE	130.96	0.16	No_activity	1.1449	0	0.6	114.39	46	0	22	Negative	Normal_C4	Normal_C3	No	0	Female	No	No	Yes	No	No	No	No	5	Yes	Yes	No	No	No	No	140.57	0	32.26	No
70	Yes	SLE	130.96	1.18	Renal	1.1128	4	0.6	117.68	40	5	21	Positive	Normal_C4	Normal_C3	Yes	4	Female	No	No	No	No	No	Yes	No	15	Yes	Yes	No	No	Yes	No	103.46	0	25.67	Yes
71	Yes	SLE	138.25	1.61	Renal	1.1298	4	0.6	122.37	33	8	7	Negative	Normal_C4	Normal_C3	Yes	6	Female	Yes	No	No	No	No	Yes	No	15	Yes	No	Yes	No	Yes	No	173.55	2	25.63	Yes
72	No	SLE	138.4	0.24	Other activity	1.5952	0	0.8	86.76	35	0	8	Positive	Low_C4	Low_C3	Yes	5	Female	No	No	No	No	Yes	No	No	7.5	Yes	Yes	No	No	No	No	86.77	0	20.57	No
73	No	SLE	139.05	0.15	No_activity	1.4586	0	0.7	95.33	47	0	1	Negative	Normal_C4	Normal_C3	No	0	Female	No	No	No	No	No	No	No	5	Yes	No	No	No	No	No	89.56	0	33.65	No
74	Yes	SLE	139.05	1.28	Renal	1.5529	4	0.7	89.54	64	5	20	Negative	Normal_C4	Normal_C3	Yes	6	Female	No	No	Yes	No	No	Yes	No	10	Yes	Yes	No	No	No	Yes	97.38	1	35.49	Yes
75	Yes	SLE	139.05	0.74	Renal	2.0485	4	0.9	67.88	60	3	28	Negative	Normal_C4	Normal_C3	Yes	8	Female	No	No	Yes	Yes	No	Yes	No	10	Yes	No	Yes	No	No	No	40.9	1	22.77	Yes
76	No	SLE	142.15	0.16	No_activity	1.5161	0	0.7	93.76	51	0	10	Negative	Normal_C4	Normal_C3	No	0	Female	No	No	No	No	No	No	No	5	Yes	No	No	Yes	No	No	97	0	20.43	No
77	No	SLE	142.15	0.06	Other activity	2.0797	0	0.9	68.35	58	0	2	Negative	Normal_C4	Low_C3	Yes	9	Female	No	No	No	Yes	Yes	Yes	No	75	Yes	No	No	No	No	No	74.21	0	28.35	Yes
78	No	SLE	142.45	0.11	No_activity	1.6147	0	0.6	88.25	30	0	4.3	Positive	Normal_C4	Normal_C3	No	0	Female	No	No	No	No	No	No	No	10	Yes	Yes	No	No	Yes	No	182.3	0	29.52	No
79	No	SLE	142.6	0.05	Other activity	1.469	0	0.7	97.07	43	0	10	Negative	Normal_C4	Normal_C3	Yes	6	Female	No	No	Yes	No	No	Yes	No	15	Yes	No	Yes	No	No	No	174	0	40.77	No
80	No	SLE	142.7	0.07	Other activity	0.6458	0	0.4	220.96	18	0	3	Positive	Normal_C4	Normal_C3	Yes	4	Female	No	No	Yes	No	No	No	No	10	Yes	No	Yes	No	No	No	371	0	29.57	No
81	No	SLE	146.05	0.26	Other activity	1.1666	0	0.8	125.19	25	0	1.5	Positive	Normal_C4	Low_C3	Yes	4	Male	No	No	No	No	No	Yes	No	10	Yes	Yes	No	No	No	No	139.76	0	25.16	No
82	No	SLE	150.45	0.25	No_activity	1.2018	0	0.8	125.19	25	0	1	Positive	Normal_C4	Normal_C3	No	0	Male	No	No	No	No	No	No	No	30	Yes	No	No	No	No	No	155	2	18	No
83	No	SLE	152.9	0.09	Other activity	1.3184	0	0.6	115.97	43	0	13	Negative	Normal_C4	Normal_C3	Yes	14	Female	No	No	Yes	Yes	Yes	No	No	10	Yes	No	Yes	No	No	No	115.2	3	27.34	No
84	No	SLE	153.5	0.47	Other activity	2.509	0	1	61.18	55	0	13	Negative	Normal_C4	Normal_C3	Yes	4	Female	No	No	Yes	No	No	Yes	No	30	Yes	Yes	No	No	No	No	28.3	1	28.14	Yes
85	No	SLE	154.8	0.21	No_activity	1.651	0	0.7	93.76	51	0	11	Negative	Low_C4	Low_C3	No	2	Female	No	No	No	Yes	No	No	No	10	Yes	No	No	Yes	No	No	111.51	0	20.43	No
86	No	SLE	156.05	0.08	No_activity	1.69	0	0.7	92.34	55	0	17.5	Negative	Normal_C4	Normal_C3	No	2	Female	No	Yes	No	No	No	No	No	30	Yes	Yes	No	No	No	No	117.58	0	28.93	No
87	No	SLE	160.95	0.05	Other activity	1.51	0	0.6	106.88	19	0	4.2	Positive	Low_C4	Normal_C3	Yes	4	Female	No	No	Yes	No	No	No	No	10	Yes	No	Yes	No	No	No	245.56	0	31.55	No
88	No	SLE	161.4	0.3	Other activity	2.0467	0	0.8	78.86	56	0	0.5	Positive	Normal_C4	Low_C3	Yes	6	Female	No	No	Yes	Yes	No	No	No	0	No	No	No	No	No	No	72.27	1	23.73	No
89	Yes	SLE	164.35	1.68	Renal	1.724	12	0.7	95.33	47	6	1	Positive	Low_C4	Low_C3	Yes	26	Female	No	Yes	Yes	No	No	Yes	No	20	Yes	Yes	No	Yes	No	No	125.49	0	23.34	Yes
90	No	SLE	165.45	0.07	Other activity	1.352	0	0.6	122.37	33	1	5	Negative	Normal_C4	Normal_C3	Yes	10	Female	No	No	Yes	No	No	No	Yes	15	Yes	No	No	Yes	No	No	218	3	36.06	No
91	No	SLE	170.55	0.07	No_activity	1.0096	0	0.5	168.93	19	0	4	Negative	Normal_C4	Normal_C3	No	2	Female	No	No	Yes	No	No	No	No	2.5	Yes	No	Yes	No	No	No	297.12	0	30.86	No
92	No	SLE	172.5	0.34	No_activity	2.1463	0	0.8	80.37	51	0	11.3	Positive	Normal_C4	Normal_C3	No	2	Female	No	No	No	No	No	No	No	10	Yes	Yes	No	No	No	No	99.99	0	26.64	Yes
93	No	SLE	172.75	0.32	No_activity	2.5363	0	0.9	68.11	59	0	12	Negative	Normal_C4	Normal_C3	No	0	Female	No	No	No	No	No	Yes	No	20	Yes	No	No	Yes	No	No	75	1	28.83	Yes
94	Yes	SLE	176.35	5.95	Renal	1.7424	4	0.7	101.21	35	11	13.5	Positive	Low_C4	Low_C3	Yes	4	Female	No	No	No	No	No	Yes	No	15	Yes	Yes	No	No	No	No	121	0	26.04	Yes
95	No	SLE	179.55	0.18	Other activity	1.915	0	0.7	93.76	51	1	11	Negative	Normal_C4	Normal_C3	Yes	4	Female	No	No	No	Yes	No	No	No	0	Yes	No	No	Yes	No	No	110.32	0	25.87	No
96	No	SLE	185.6	0.07	Other activity	1.6079	0	0.6	115.43	44	0	1.5	Negative	Normal_C4	Normal_C3	Yes	6	Female	No	Yes	Yes	Yes	Yes	No	Yes	15	Yes	Yes	No	No	No	No	95.52	2	33.64	No
97	No	SLE	185.8	0.27	No_activity	2.6377	0	0.9	70.44	50	0	20	Negative	Normal_C4	Normal_C3	No	2	Female	No	Yes	Yes	No	No	No	No	5	Yes	Yes	No	Yes	Yes	No	92	1	30.54	No
98	Yes	SLE	188.4	0.5	Renal	2.0478	4	0.7	92	56	3	0.5	Negative	Normal_C4	Normal_C3	Yes	4	Female	No	No	No	No	No	No	No	0	No	No	No	No	No	No	96.86	0	34.17	Yes
99	Yes	SLE	189.45	0.53	Renal	2.2875	4	0.8	82.82	44	3	14.5	Negative	Normal_C4	Normal_C3	Yes	4	Female	No	No	No	No	No	Yes	No	30	Yes	No	Yes	No	No	No	135.98	6	16.16	Yes
100	No	SLE	199.7	0.42	No_activity	2.9009	0	0.9	68.84	56	1	14	Negative	Normal_C4	Normal_C3	No	0	Female	No	No	No	No	No	Yes	No	50	Yes	Yes	No	No	No	No	73.82	1	22.77	Yes
101	No	SLE	205.7	0.26	No_activity	3.2563	0	1	63.17	47	0	11.3	Negative	Normal_C4	Normal_C3	No	2	Female	No	No	No	No	No	Yes	No	15	Yes	No	No	No	No	No	86.89	1	25.96	No
102	No	SLE	209.45	0.16	Renal	2.7458	0	0.8	76.28	66	0	5	Negative	Normal_C4	Normal_C3	Yes	6	Female	No	Yes	Yes	No	No	Yes	No	20	Yes	No	Yes	No	Yes	No	90	0	24.43	No
103	No	SLE	216.6	0.15	Other activity	1.8935	0	0.6	114.39	46	0	0.5	Negative	Normal_C4	Normal_C3	Yes	6	Female	No	No	Yes	Yes	No	No	No	10	Yes	No	No	Yes	No	No	132.07	0	32.03	No
104	No	SLE	220.5	0.26	Renal	1.5618	0	0.5	141.18	46	0	1	Positive	Normal_C4	Normal_C3	Yes	14	Female	No	No	Yes	Yes	No	Yes	No	30	Yes	No	No	No	No	No	226.38	0	44.15	Yes
105	No	SLE	224.3	0.17	No_activity	2.6956	0	0.8	83.21	43	1	20	Negative	Normal_C4	Normal_C3	No	2	Female	No	No	Yes	No	No	No	No	10	Yes	Yes	No	No	No	No	109.03	1	16.8	No
106	No	SLE	229.55	0.06	No_activity	1.87	0	0.5	122.54	31	0	23	Negative	Normal_C4	Normal_C3	No	0	Female	No	No	Yes	No	No	No	No	10	Yes	No	No	Yes	No	No	159.56	0	26.91	No
107	No	SLE	231.95	0.09	Other activity	2.2783	0	0.7	101.81	34	0	6	Negative	Normal_C4	Normal_C3	Yes	4	Female	No	No	No	Yes	No	No	Yes	15	Yes	No	No	Yes	No	No	185.87	0	31.59	No
108	No	SLE	233.7	0.1	No_activity	2.5309	0	0.7	92.34	55	0	10	Negative	Normal_C4	Normal_C3	No	0	Female	No	No	Yes	Yes	No	No	No	5	Yes	Yes	No	No	No	No	143.67	0	32.89	No
109	No	SLE	242.8	0.37	Other activity	2.3557	0	0.7	103.07	32	3	2.3	Positive	Normal_C4	Low_C3	Yes	10	Female	No	No	Yes	No	Yes	Yes	No	20	Yes	Yes	No	No	Yes	No	112.93	0	26.22	Yes
110	No	SLE	262.45	0.25	No_activity	2.7037	0	0.7	97.07	43	0	20.5	Negative	Normal_C4	Normal_C3	No	2	Female	No	No	Yes	No	No	No	No	15	Yes	Yes	No	No	No	No	123.05	0	16.8	No
111	No	SLE	263.5	0.32	Other activity	2.54	0	0.7	103.74	31	0	1	Positive	Normal_C4	Low_C3	Yes	4	Female	No	No	Yes	No	No	Yes	No	10	Yes	Yes	No	No	Yes	No	153.39	0	22.96	Yes
112	Yes	SLE	271.25	0.66	Renal	0.72	4	0.9	68.11	59	3	13	Negative	Normal_C4	Normal_C3	Yes	4	Female	No	No	No	No	No	Yes	No	7.5	Yes	No	No	No	No	No	64.01	0	24.88	Yes
113	No	SLE	279.4	0.33	No_activity	5.0198	0	1.1	55.66	51	0	3	Negative	Normal_C4	Normal_C3	No	2	Female	No	No	Yes	No	No	Yes	Yes	7.5	Yes	Yes	No	Yes	No	No	89	1	36.06	Yes
114	No	SLE	288.75	0.41	No_activity	2.5353	0	0.6	113.89	47	1	17	Negative	Normal_C4	Normal_C3	No	0	Female	No	No	No	No	No	Yes	No	15	Yes	No	Yes	No	Yes	No	117.11	0	23.71	Yes
115	CL	CL	116.5							51
116	CL	CL	94							42
117	CL	CL	134.9							48
118	CL	CL	115.1							59
119	CL	CL	103.2							52
120	CL	CL	158.3							32
121	CL	CL	160.1							35
122	CL	CL	38.8							38
123	CL	CL	133.7							65
124	CL	CL	260.2							42
125	CL	CL	230.5							40
126	CL	CL	150.9							58
127	CL	CL	103.7							58
128	CL	CL	82.9							42
129	CL	CL	152.1							50
130	CL	CL	120							41
131	CL	CL	107							42
132	CL	CL	168							42
133	CL	CL	192.5							40
134	CL	CL	193.7							30
135	CL	CL	157.1							50
136	CL	CL	177.2							64
137	CL	CL	161.6							57
138	CL	CL	102.3							33
139	CL	CL	148.4							45
140	CL	CL	122.7							23
141	CL	CL	241.1							52
142	CL	CL	120.3							42
143	CL	CL	85.7							42
144	CL	CL	209.9							52
145	CL	CL	108.9							53
146	CL	CL	166.4							31
147	CL	CL	168.1							44
148	CL	CL	107.2							48
149	CL	CL	119.6							38
150	CL	CL	125							45
151	CL	CL	125.6							38
152	CL	CL	37.1							50
153	CL	CL	156.6							47
154	CL	CL	177.6							44
155	CL	CL	72.7							40
156	CL	CL	113.8							42
157	CL	CL	151.8							46
158	CL	CL	287.3							42
159	CL	CL	209.7							39
160	CL	CL	272.5							36
161	CL	CL	122.3							40
162	CL	CL	188.2							48
163	CL	CL	120							50
164	CL	CL	208.8							32
165	CL	CL	97.2							47
166	CL	CL	91.5							50
167	CL	CL	140.4							34
168	CL	CL	125.6							22
169	CL	CL	167.1							55
170	CL	CL	117.5							34
171	CL	CL	258.8							32
172	CL	CL	87.9							38
173	CL	CL	74.2							45
174	CL	CL	97.6							50
175	CL	CL	178.8							40
176	CL	CL	150.9							42
177	CL	CL	57.3							48
178	CL	CL	146.2							35
179	CL	CL	95.5							49
180	CL	CL	148							37
181	CL	CL	73.2							46
182	CL	CL	61.5							48
183	CL	CL	251.6							54
184	CL	CL	220.5							36
185	CL	CL	182.4							31
186	CL	CL	153.4							49
187	CL	CL	163.2							38
188	CL	CL	450.8							49
189	CL	CL	95.3							42
190	CL	CL	159.7							45
191	CL	CL	97.9							42
192	CL	CL	218.4							46
193	CL	CL	128.3							61
194	CL	CL	598							32
195	CL	CL	217.1							44
196	CL	CL	127.1							39
197	CL	CL	186.1							46
